# Supplementary material for: Tierra Del Fuego: What Is Left from the Precolonial Male Lineages?
Source: Genes (Basel). 2022 Sep 23;13(10):1712. doi: 10.3390/genes13101712 (PMC9601523; doi:10.3390/genes13101712)
Supplement: Supplementary file 1 [file genes-13-01712-s001.zip]

Archive with 3 entries (3 files):
- Suplementary Figures.pdf
- Supplementary Information.pdf
- Supplementary tables.xlsx
